# Supplementary material for: SMRT–AgRenSeq-d in potato (Solanum tuberosum) as a method to identify candidates for the nematode resistance Gpa5
Source: Hortic Res. 2023 Oct 17;10(11):uhad211. doi: 10.1093/hr/uhad211 (PMC10681002; doi:10.1093/hr/uhad211)
Supplement: Web_Material_uhad211 [file web_material_uhad211.zip]

Archive with 13 entries (13 files):
- SF2_Supplementary Figure 2 R3b.pdf
- SF3_Supplementary Figure 3 R2-like.pdf
- SF4_Supplementary Figure 4 R1.pdf
- ST01_Supplementary Table 1 Basic statistics of Innovator RenSeq Illumina and PacBio assembly.xlsx
- ST02_Supplementary Table 2 Phenotypic score for benchmark genes (R1, R2-like, R3a and R3b) and Gpa5 .xlsx
- ST03_Supplementary Table 3_Innovator information.xlsx
- ST04_Supplementary Table 4 drenseq of 73 R3a candidates in 117 varieties.xlsx
- ST05_Supplementary Table 5 drenseq of 31 R3b candidate in 117 varieties.xlsx
- ST06_Supplementary Table 6 drenseq of 36 R2-like candidates in 117 varieties.xlsx
- ST07_Supplementary Table 7 drenseq of 13 R1 candidates in 116 varieties.xlsx
- ST08_Supplementary Table 8 drenseq of 79 Gpa5 candidate in 117 varieties.xlsx
- ST09_Supplementary Table 9 drenseq of 79 Gpa5 candidate in 9 related varieties.xlsx
- Supplementary_Figure_1.pdf
