# Supplementary material for: SMRT–AgRenSeq-d in potato (Solanum tuberosum) as a method to identify candidates for the nematode resistance Gpa5
Source: Hortic Res. 2023 Oct 17;10(11):uhad211. doi: 10.1093/hr/uhad211 (PMC10681002; doi:10.1093/hr/uhad211)
Supplement: Web_Material_uhad211 [file web_material_uhad211.zip › ST04_Supplementary Table 4 drenseq of 73 R3a candidates in 117 varieties.xlsx]

## Sheet: R3a_drenseq_F1_table
Chromosome			chr11	chr11	chr11	chr11	chr11	chr11		chr11	chr09	chr11	chr11	chr11	chr11	chr09	chr11	chr11	chr11	chr11		chr11	chr11	chr12	chr11	chr11	chr11	chr11	chr11	chr11	chr11	chr11	chr11	chr11	chr11	chr03	chr07	chr04	chr11	chr06	chr06	chr06	chr12	chr12	chr06	chr11	chr06	chr11	chr11
													R3a																R3b
Varieties	phenotype		tig00000881_nlr_1	tig00000247_nlr_1	tig00000247_nlr_2	tig00000247_nlr_3	tig00000325_nlr_1	tig00000301_nlr_1		tig00000125_nlr_1	tig00000141_nlr_1	tig00000141_nlr_2	tig00000180_nlr_1	tig00000180_nlr_2	tig00000330_nlr_1	tig00000330_nlr_2	tig00000652_nlr_1	tig00000772_nlr_1	tig00001447_nlr_1	tig00001915_nlr_1		tig00000196_nlr_1	tig00000196_nlr_2	tig00000528_nlr_1	tig00000412_nlr_2	tig00000412_nlr_3	tig00000412_nlr_1	tig00002074_nlr_1	tig00000301_nlr_2	tig00000194_nlr_1	tig00001500_nlr_1	tig00003757_nlr_1	tig00004729_nlr_1	tig00000893_nlr_1	tig00000194_nlr_2	tig00001749_nlr_1	tig00002266_nlr_1	tig00000343_nlr_1	tig00000315_nlr_1	tig00000092_nlr_1	tig00001231_nlr_2	tig00000693_nlr_2	tig00000079_nlr_1	tig00000079_nlr_2	tig00000092_nlr_2	tig00000283_nlr_1	tig00001231_nlr_1	tig00000132_nlr_1	tig00000132_nlr_2
Association score			40	42	42	42	42	42		44	44	44	44	44	44	44	44	44	44	44		44	44	44	32	32	32	43	42	35	29	29	36	29	35	22	23	35	23	30	36	36	24	24	30	22	36	30	30
F1			0.846154	0.770833	0.965517	0.954545	0.953488	0.977273		1	1	1	1	1	1	1	1	1	1	1		0.988764	0.988764	0.952381	0.862745	0.862745	0.854369	0.846154	0.846154	0.846154	0.846154	0.846154	0.82	0.808989	0.787234	0.577465	0.57377	0.541935	0.507463	0.470588	0.465116	0.464	0.462963	0.462963	0.455446	0.452174	0.446154	0.442623	0.442623
Innovator	1		100	100	100	100	100	100		100	100	100	100	100	100	100	100	100	100	100		100	100	100	100	100	100	100	100	100	100	100	100	100	100	100	100	100	100	100	100	100	100	100	100	100	100	100	100
Agria	1		100	91.7431	100	100	100	100		100	100	100	100	100	100	100	100	100	100	100		100	100	100	100	100	100	100	100	100	100	100	100	100	100	100	95.0189	99.7706	100	100	100	100	49.1758	24.9814	100	100	100	100	100
Burren	1		100	100	100	100	100	100		100	100	100	100	100	100	100	100	100	100	100		100	100	100	100	100	100	100	100	100	99.9684	100	100	96.5025	100	100	40.4528	100	69.6053	12.4803	0	0	0	25.2796	55.578	99.912	5.70934	100	100
Buster	1		100	100	100	100	100	100		100	100	100	100	100	100	100	100	100	100	100		100	100	100	100	100	100	100	100	100	100	100	100	100	100	100	100	100	70.4605	100	0	0	0	24.5339	100	100	5.70934	100	100
Bute	1		100	100	100	100	100	100		100	100	100	100	100	100	100	100	100	100	100		100	100	100	100	100	100	100	100	100	100	100	100	100	100	100	100	100	100	12.2433	0	0	100	100	37.4054	6.77618	6.22837	14.5826	45.4331
Cara	1		100	100	100	100	100	100		100	100	100	100	100	100	100	100	100	100	100		100	100	100	100	100	100	100	100	100	99.3371	100	100	100	100	100	100	100	100	12.1643	0	0	0	25.2051	19.9899	99.5013	7.43945	100	100
Carolus	1		100	100	100	100	100	100		100	100	100	100	100	100	100	100	100	100	100		100	100	100	100	100	100	100	100	100	100	100	100	100	100	100	100	18.922	100	0	100	100	0	25.0559	63.0994	100	100	0	0
Cultra	1		100	100	100	100	100	100		100	100	100	100	100	100	100	100	100	100	100		100	100	100	100	100	100	100	100	100	99.8737	100	100	100	100	100	100	99.7133	100	0	100	100	0	36.5399	9.33872	99.7947	100	100	100
Eurostar	1		100	100	100	100	100	100		100	100	100	100	100	100	100	100	100	100	100		100	100	100	100	100	100	100	100	100	100	100	100	100	100	100	100	100	100	6.79305	100	100	100	100	56.4866	100	100	100	100
Hermes	1		100	100	100	100	100	100		100	100	100	100	100	100	100	100	100	100	100		100	100	100	100	100	100	100	100	100	100	100	100	100	99.71	100	100	100	100	12.1643	100	98.4222	100	100	37.5568	0	100	100	100
13 P 7 A4	1		100	100	100	100	100	100		100	100	100	100	100	100	100	100	100	100	100		100	100	100	100	100	100	100	100	100	100	100	100	100	100	100	100	99.8853	100	0	100	99.8912	0	13.1245	66.2797	8.50689	100	100	100
16 MC 165 A4	1		100	91.3951	100	100	100	100		100	100	100	100	100	100	100	100	100	100	100		100	100	100	100	100	100	100	100	100	100	100	100	100	100	100	100	100	0	12.3223	100	100	100	100	56.9914	13.347	100	100	100
16 MC 204 A3	1		100	100	100	100	100	100		100	100	100	100	100	100	100	100	100	100	100		100	100	100	100	100	100	100	100	100	100	100	100	100	100	100	100	100	99.8684	100	97.7186	100	0	13.2737	100	5.54415	99.827	100	100
Elland	1		100	100	100	100	100	100		100	100	100	100	100	100	100	100	100	100	100		100	100	100	100	100	100	100	100	100	100	100	100	100	100	47.171	100	100	100	100	100	99.8368	100	100	100	100	100	100	100
Panther	1		100	100	100	100	100	100		100	100	100	100	100	100	100	100	100	100	100		100	100	100	100	100	100	100	100	100	100	100	100	100	100	100	100	100	100	100	100	100	100	100	100	4.92813	100	100	100
Jelly	1		100	100	100	100	100	100		100	100	100	100	100	100	100	100	100	100	100		100	100	100	100	100	100	100	100	100	99.779	100	100	100	100	100	100	100	100	100	100	98.4222	100	100	100	4.42945	100	0	13.3471
King Russet	1		100	100	100	100	100	100		100	100	100	100	100	100	100	100	100	100	100		100	100	100	100	100	100	100	100	100	100	100	100	100	100	100	100	100	100	100	100	99.5103	100	100	100	8.7709	100	100	100
Lady Amarilla	1		100	91.7748	100	100	100	100		100	100	100	100	100	100	100	100	100	100	100		100	100	100	100	100	100	100	100	100	100	100	100	100	100	100	100	100	100	33.7283	100	100	100	100	33.7203	24.4647	100	100	100
Lady Anna	1		100	91.5217	100	100	100	100		100	100	100	100	100	100	100	100	100	100	100		100	100	100	100	100	100	100	100	100	100	100	100	100	100	100	70.566	96.5596	100	100	99.2939	100	0	25.0559	99.8486	4.40012	97.2318	100	100
La Strada	1		100	100	100	100	100	100		100	100	100	100	100	100	100	100	100	100	100		100	100	100	100	100	100	100	100	100	99.8106	100	100	96.5025	100	100	100	100	100	12.4013	0	0	100	100	29.8839	100	3.2872	8.92153	0
Lionheart	1		100	100	100	100	100	100		100	100	100	100	100	100	100	100	100	100	100		100	100	100	100	100	100	100	100	100	100	100	100	100	100	100	100	100	100	100	100	98.9119	100	100	100	100	100	100	100
Markies	1		100	100	100	100	100	100		100	100	100	100	100	100	100	100	100	100	100		100	100	100	100	100	100	100	100	100	100	100	100	100	100	100	100	99.828	0	12.3223	99.7827	100	48.9011	26.7711	24.1292	100	99.654	100	100
Mayan Rose	1		100	100	100	100	100	100		100	100	100	100	100	100	100	100	100	100	100		100	100	100	100	100	100	100	100	100	99.5581	100	100	96.5025	99.5395	100	80.9811	100	0	100	0	0	0	32.0656	100	5.30947	5.70934	0	40.8368
Mozart	1		100	100	100	100	100	100		100	100	100	100	100	100	100	100	100	100	100		100	100	100	100	100	100	100	100	100	100	100	100	100	100	100	100	100	100	12.3223	100	99.8912	49.1758	34.1536	65.9768	100	100	8.06163	0
Nadine	1		100	100	100	100	100	100		100	100	100	100	100	100	100	100	100	100	100		100	100	100	100	100	100	100	100	100	100	100	100	100	100	100	100	100	100	100	0	0	100	100	100	12.643	0	10.9996	15.1444
Nectar	1		100	100	100	100	100	100		100	100	100	100	100	100	100	100	100	100	100		100	100	100	100	100	100	100	100	100	100	100	100	96.5025	100	100	30.1132	99.5413	100	100	100	99.6192	0	33.557	100	26.1367	100	100	100
Osprey	1		100	100	100	100	100	100		100	100	100	100	100	100	100	100	100	100	100		100	100	100	100	100	100	100	100	100	99.8106	100	100	100	100	100	100	99.0826	100	100	0	0	100	100	100	100	0	3.08133	52.5633
Pentland Dell	1		100	100	100	100	100	100		100	100	100	100	100	100	100	100	100	100	100		100	100	100	100	100	100	100	100	100	100	100	100	100	100	100	65.5849	99.828	100	12.6382	100	99.1839	0	14.4668	65.3205	100	100	0	0
Picasso	1		100	100	100	100	100	100		100	100	100	100	100	100	100	100	100	100	100		100	100	100	100	100	100	100	100	100	99.6528	100	100	96.5025	56.217	100	100	100	100	0	99.6741	100	100	100	21.1005	100	96.3668	3.43963	0
Seresta	1		100	100	100	100	100	100		100	100	100	100	100	100	100	100	100	100	100		100	100	100	100	100	100	100	100	100	100	100	100	100	100	58.9559	100	99.7706	100	100	0	0	100	100	100	100	48.7889	18.703	18.2675
Shelford	1		100	100	100	100	100	100		100	100	100	100	100	100	100	100	100	100	100		100	100	100	100	100	100	100	100	100	100	100	100	100	100	100	100	100	100	12.4803	100	100	100	100	65.9263	30.5075	100	100	100
Sunita	1		100	100	100	100	100	100		100	100	100	100	100	100	100	100	100	100	100		100	100	100	100	100	100	100	100	100	99.9684	100	100	100	100	100	100	100	24.0789	100	100	99.6736	0	6.63684	100	17.8058	100	8.77822	2.20978
Vales Sovereign	1		100	100	100	100	100	100		100	100	100	100	100	100	100	100	100	100	100		100	100	100	100	100	100	100	100	100	99.9684	100	100	100	100	100	100	100	100	12.2433	18.7398	18.7704	24.4505	36.4653	44.1696	100	7.26644	8.81405	15.439
Vivaldi	1		100	100	100	100	100	100		100	100	100	100	100	100	100	100	100	100	100		100	100	100	100	100	100	100	100	100	100	100	100	100	100	100	100	99.3693	100	12.4013	100	100	100	100	41.7466	99.9707	100	20.6019	11.7855
Melody	1		100	100	100	100	100	100		100	100	100	100	100	100	100	100	100	100	100		100	100	99.6022	100	100	100	100	100	100	98.2955	100	95.8511	96.5025	58.8777	100	100	100	100	100	55.6763	55.7127	100	100	100	100	17.9931	100	100
Fontane	1		100	95.5394	100	100	100	100		100	100	100	100	100	100	100	100	100	100	100		100	100	97.4602	100	100	100	100	100	100	100	100	98.5904	100	56.217	100	99.5472	99.1972	39.2763	100	0	0	39.8352	48.6204	100	58.3749	0	100	100
Charlotte	1		100	100	100	100	100	100		100	100	100	100	100	100	100	100	100	100	100		100	100	97.1236	98.6313	100	100	100	100	100	100	100	95.8511	100	57.2915	100	100	100	12.6316	100	16.8387	16.8118	100	100	99.9495	100	34.6021	100	100
Alouette	1		100	100	100	100	100	100		100	100	100	100	100	100	100	100	100	100	100		100	100	96.4198	99.3978	100	100	100	100	100	99.2424	100	98.1383	96.5025	61.0438	100	100	100	100	100	100	99.1839	100	100	100	18.8032	100	100	100
Sarpo Mira	1		99.0321	99.6836	100	100	44.6353	100		100	100	100	100	100	100	100	100	100	100	100		100	100	95.3488	100	100	100	100	98.832	100	99.6212	100	100	96.5025	100	11.0034	100	98.7385	0	100	97.0125	93.4168	100	100	96.1131	100	100	100	100
Stirling	1		100	100	100	100	100	100		100	100	100	100	100	100	100	100	100	100	100		100	100	93.8494	100	100	100	100	100	100	99.4318	100	95.8511	100	67.5422	100	91.0189	100	75	100	100	99.5103	100	100	99.5962	16.4858	100	16.2666	28.1379
Athlete	1		100	91.7115	100	100	100	100		100	100	100	100	100	100	100	100	100	100	100		100	100	93.6047	100	100	100	100	100	100	100	100	98.617	100	54.1873	100	87.3208	100	100	100	100	99.6192	41.7582	9.47054	100	100	100	100	100
Manitou	1		100	97.1844	100	100	99.8493	97.8118		100	100	100	100	100	100	100	100	100	100	100		100	100	100	100	100	100	100	100	100	99.8737	100	100	98.9293	98.8402	100	100	100	100	100	100	98.0958	100	100	100	100	100	3.47546	0
Arizona	1		99.8488	98.6397	88.7119	0	57.1127	100		100	100	100	100	100	100	100	100	100	100	100		100	100	100	100	100	100	100	99.4504	100	99.9684	100	100	100	100	100	100	99.656	100	12.1643	99.2939	100	0	26.9202	20.0404	100	100	0	0
Brodie	1		100	0	49.6271	0	7.98674	15.0985		100	100	100	100	100	100	100	100	100	100	100		100	100	100	100	100	100	100	100	100	100	100	100	100	100	100	29.9623	99.5986	100	12.3223	0	0	100	100	35.2347	99.8827	0	100	100
Cammeo	-1		100	0	6	0	0	0		7.5262	6.50352	8.43158	5.46075	2.08463	7.7594	0	13.7198	30.152	0	30.4193		100	100	5.75275	96.8793	100	100	13.0924	20.6115	34.697	100	100	100	100	7.02712	100	100	100	100	10.1106	100	96.5724	100	100	51.5396	100	100	11.1788	23.4826
Premiere	-1		99.9698	99.8735	51.9322	0	45.871	17.7681		87.8057	0	14.2908	25.3801	34.692	15.218	7.22733	47.182	32.5228	27.2669	85.8209		54.1025	67.3045	69.8898	100	100	100	99.9659	99.7939	100	99.8422	100	99.9734	100	99.1301	69.6155	100	99.7706	100	100	100	99.3471	100	100	100	32.8542	100	100	100
Royal	-1		99.9698	99.7153	52.1356	0	50.2712	17.8118		88.0597	0	14.2194	14.0552	27.8158	13.4737	7.49014	45.2174	27.2644	28.8578	81.2722		54.1339	67.1726	72.3684	100	100	100	99.8977	99.7595	100	99.8737	100	100	100	99.1472	100	30.1887	100	100	12.4803	100	99.8368	100	100	41.5447	11.411	100	100	100
Sagitta	-1		99.9698	99.6836	51.8983	0	44.8162	16.7615		88.0597	5.06202	14.0407	12.3487	27.0691	13.5639	9.06702	45.7005	26.9909	27.0442	87.8465		54.1968	72.0224	73.317	100	100	100	99.9659	99.8282	100	99.9684	100	100	100	99.1472	100	95.5472	99.828	100	100	100	99.8368	0	25.3542	100	100	100	100	100
Basin Russet	-1		99.9093	98.7978	68.2034	0	51.7179	14.2232		90.0921	18.6725	50.9468	6.01924	55.8494	33.6842	33.2457	58.8728	29.7872	33.9803	94.3497		69.3178	71.1646	78.8862	100	99.4703	100	99.9318	99.5534	100	99.9684	100	97.3138	96.5025	95.6507	100	100	99.3119	100	5.37125	99.2395	100	100	100	53.1045	24.6113	99.654	100	100
Toronto	-1		99.9093	99.9684	63.0508	0	50.9042	24.5077		87.9009	5.36373	14.1836	15.4204	32.5762	14.5564	12.2865	48.1481	26.9301	27.2033	81.1656		54.2597	62.0917	73.2864	100	100	100	99.9659	99.9313	100	99.9684	100	100	96.5025	99.2325	49.6405	100	99.7706	100	100	98.805	100	100	100	100	100	99.654	100	100
Challenger	-1		99.879	99.4622	51.661	0	50.1808	23.8074		88.1867	5.36373	14.1479	20.3227	28.1892	16.2105	0	50.628	26.8693	27.0124	80.9524		54.071	72.0884	73.1946	100	100	100	99.8295	99.7939	100	100	100	100	96.5025	99.0449	100	100	100	100	12.4013	100	99.7824	0	33.557	56.2342	100	100	100	100
Orchestra	-1		99.8185	99.9051	52.1695	0	50.3315	33.0416		88.0279	0	14.2551	14.5206	25.3578	12.3308	12.1551	56.876	27.9027	27.2351	81.2367		54.071	76.8063	67.8703	100	100	100	99.9659	99.8282	100	99.779	100	100	100	99.1131	100	95.4717	100	100	100	0	0	100	100	100	6.39484	7.43945	100	100
Bartina	-1		99.7883	98.9244	53.7966	0	45.208	15.4923		89.8063	6.50352	13.6477	15.3584	31.5495	8.90226	0	44.8309	29.5441	26.9488	80.4193		54.2282	65.5229	67.8703	100	100	100	99.9659	99.416	100	99.7475	100	100	96.5025	99.1643	41.8256	100	100	100	100	100	98.5854	100	100	100	99.3253	100	100	100
Electra	-1		99.7278	99.7469	52.1017	0	40.1145	21.7068		88.0279	0	13.8264	11.5731	25.1711	18.3158	0	46.7955	31.0334	27.7124	80.9879		63.2506	81.3263	67.7479	100	100	100	99.9659	99.8626	100	99.8422	100	100	100	99.1131	100	100	100	68.75	12.4013	98.6964	100	100	100	61.3831	4.9868	99.1349	9.02902	0
Safari	-1		99.7278	99.8418	46.1017	0	44.5148	15.3173		87.7104	0	14.005	7.75675	25.0156	8.87218	0	44.9919	22.0365	28.3487	80.8458		53.5681	69.746	67.6867	100	100	100	99.7272	99.6221	100	99.7159	100	100	96.5025	99.079	100	29.5849	100	100	12.3223	100	99.0751	100	100	40.2322	6.1015	100	100	100
Estima	-1		99.6068	98.7978	47.7966	0	41.079	15.7112		86.2814	0	13.6835	10.5802	22.9309	8.21053	0	44.38	26.5957	26.6306	79.6731		53.9139	60.4421	71.5422	100	100	100	99.8977	98.2824	100	99.7159	100	100	100	97.5269	100	100	100	100	100	100	99.8368	0	33.035	100	100	100	100	100
Ivetta	-1		99.5765	99.0193	53.5932	0	39.0898	17.1554		87.7421	6.36943	17.0775	22.2774	30.5849	8.99248	12.4179	54.4605	30.4255	27.1397	81.0945		54.0396	70.5048	78.4884	100	100	100	99.9318	99.6908	100	99.8737	100	99.1489	96.5025	98.8402	100	100	99.3119	100	12.0063	100	99.5103	100	100	65.5225	100	100	4.87281	14.9087
Lady Clair	-1		98.9716	97.9121	46.2373	0	34.3882	6.8709		85.6145	0	8.25295	8.19113	22.7754	5.50376	7.81866	31.2721	25.0456	24.1489	75.4442		49.1984	53.7116	59.1493	99.5894	95.8686	100	98.6021	98.9694	100	99.4003	100	100	96.5025	95.2243	86.402	49.8868	97.4771	100	100	93.5361	81.7193	0	0	100	37.1077	100	100	100
Taurus	-1		97.4894	95.8874	43.8305	0	38.9994	2.53829		86.1226	0	16.0057	5.83307	7.34287	24.782	0	37.5201	20.3647	10.3086	73.312		49.0097	53.6457	56.2424	98.5491	98.6229	100	98.909	99.3473	100	99.8737	100	97.367	99.7502	94.5932	24.3201	49.8868	100	21.4474	0	100	100	0	8.65026	34.629	100	100	6.1985	19.3872
Gemson	-1		100	0	8.20339	0	0	13.1291		15.6558	6.60409	15.2554	0	0	4.84211	0	27.8905	13.5258	14.8266	17.3419		12.889	12.8011	4.95716	24.0077	0	31.4839	0	18.4473	36.0197	100	100	49.3883	100	32.6795	100	29.6604	100	100	12.4013	100	99.8368	0	24.6085	41.7971	100	100	14.4393	6.30524
Rudolph	-1		30.5808	99.9051	51.9322	0	45.3888	29.4967		87.5516	16.5605	19.1854	6.45361	25.3889	8.96241	0	44.0902	27.8723	33.153	85.0391		23.3889	22.8967	73.2252	17.9305	0	14.3139	99.8636	99.7939	100	17.8662	78.0552	38.5638	15.9172	99.2495	100	100	100	100	0	100	99.8912	0	33.4825	68.6017	100	100	100	100
Saphire	-1		22.3533	100	100	100	100	100		5.208	6.40295	0	0	0	0	0	13.0757	9.60486	4.23163	6.75195		13.0776	17.6179	5.32436	17.8757	0	14.1825	100	100	100	22.6326	73.2589	38.3511	15.8815	100	100	100	99.5986	100	12.4013	8.20206	8.21545	100	100	55.2246	100	5.70934	100	100
King Edward	-1		62.9159	55.9633	70.2034	0	44.2737	89.453		72.4674	70.7677	40.9432	74.5268	75.949	46.1053	67.0828	63.124	72.1581	65.1607	36.887		66.0484	47.707	55.6304	61.3742	58.1568	68.5489	53.9039	76.3999	42.1716	58.8699	83.2457	78.6702	50.6424	30.4452	100	100	100	66.25	100	100	100	0	0	99.5962	100	100	100	100
Purple Majesty	-1		40.8046	66.9725	54.0339	100	35.4129	23.5886		64.4967	46.4633	61.8792	51.1635	47.8843	33.2632	50.4599	72.2705	71.0942	40.8845	67.3419		67.243	69.1191	67.8703	50.7802	56.6737	57.1569	70.6103	40.9825	60.3507	62.6578	62.8121	49.2553	60.5639	65.052	100	100	99.656	34.3421	48.1833	100	100	0	62.0433	77.0823	100	100	14.4393	7.3954
10 Z 41 A1	-1		21.9903	0	15.661	37.8855	0	8.57768		18.5456	11.5991	7.96713	2.63729	6.56503	15.9398	22.339	17.1659	27.6596	14.8902	9.73703		20.4967	29.2973	13.0967	36.4906	7.20339	7.58372	6.58029	26.0392	0	33.9962	84.8555	48.3245	22.2698	22.0024	100	100	99.828	100	100	100	99.7824	0	26.6219	100	100	100	100	100
Marfona	-1		32.0024	7.81398	19.322	0	4.55093	12.2538		25.2144	0	0	0	9.39639	4.96241	12.2208	31.1755	20.152	12.0904	35.3234		20.2138	37.0835	30.5386	36.0526	15.9958	31.7137	19.8432	22.9131	32.8207	51.0101	79.4678	50.266	23.9472	41.7022	100	100	99.3119	100	100	98.6964	100	100	100	100	12.907	99.1349	100	100
Lady Rosetta	-1		29.9456	0	18.3051	0	0	8.49015		16.4814	6.50352	1.53626	0	4.6982	2.04511	12.2208	9.21095	12.7052	9.92682	6.43213		12.4489	19.4325	4.89596	34.3553	0	16.7433	6.58029	20.6458	0	39.8043	70.3679	43.75	0	19.4099	100	100	99.2546	100	12.4803	100	99.4015	0	27.0694	34.3261	99.824	100	0.0358295	11.8444
Favorite	-1		26.1041	0	5.11864	0	0	20.8315		11.0511	5.06202	1.35763	2.54421	10.3298	6.22556	0	30.7246	14.4985	18.8991	5.36603		7.70198	12.1742	10.1285	32.8771	0	11.6875	0	23.4284	12.6115	29.072	77.7924	39.0691	20.985	19.5122	100	100	100	100	100	100	99.5103	100	100	100	9.29891	100	8.99319	0
Performer	-1		27.072	4.74533	10.1695	0	5.33454	8.53392		9.97142	11.5655	0	5.67794	11.2321	0	0	14.4283	12.7052	0	6.53873		12.9519	17.7829	5.35496	31.7821	0	12.8693	0	13.26	0	20.6755	75.1314	47.1543	22.4839	19.9727	49.9531	100	100	100	100	0	0	100	100	100	100	5.70934	100	100
Lorimer	-1		21.3249	0	10.2034	0	0	8.22757		9.93966	0	0	5.58486	5.6005	0	0	7.53623	9.54407	0	6.43213		12.889	17.7829	0	31.5357	0	13.2633	0	12.8135	28.1452	10.6061	79.9277	38.5106	15.8101	19.137	100	29.434	100	0	11.9273	100	99.7824	0	12.9754	63.3014	4.60546	100	100	100
16 MC 194 A3	-1		32.6074	0	10.9492	0	0	12.8228		16.799	5.3302	5.00179	5.61589	15.7747	7.12782	0	20.3865	17.8723	10.9768	6.68088		14.4294	17.8159	10.4651	31.5083	26.1653	19.7636	0	11.0615	34.5432	23.5164	78.8765	44.0426	0	26.3517	100	100	100	100	100	100	99.6192	100	100	100	100	100	5.19527	40.6895
Maris Piper	-1		20.3872	0	0	0	0	6.8709		14.9254	0	0	5.67794	11.0765	0	0	13.5588	8.93617	10.3723	6.57427		7.32474	17.6509	5.04896	31.4262	15.9958	8.04334	0	10.9584	38.7573	34.0278	73.0946	45.2394	0	22.3435	100	100	100	100	100	1.90114	1.79543	0	34.8248	100	7.42153	7.61246	4.37119	40.3948
Valor	-1		25.7411	0	10.2034	0	9.61423	8.27133		11.9721	8.07911	9.46767	10.7664	11.2632	4.96241	20.3022	19.8068	11.0334	10.7222	6.71642		19.2078	17.453	0	30.386	0	16.6776	5.11422	18.4816	12.8883	45.3914	78.9422	38.6702	21.1991	26.6075	100	89.8868	100	100	12.2433	16.4041	16.4309	100	100	33.0641	12.467	7.61246	100	100
Brooke	-1		25.8621	0	5.18644	0	5.27426	15.1422		10.0349	0	0	0	0	5.02256	0	19.5813	12.7356	9.95864	11.4783		12.669	13.098	2.26438	30.3312	0	12.8037	0	18.3099	12.8576	25.7576	82.0959	38.8032	15.8815	22.1218	100	100	99.7706	100	12.1643	100	99.8368	100	100	51.4387	5.22147	100	100	100
Annabelle	-1		32.6376	0	8.44068	0	0	8.49015		15.3382	5.43077	0	0	6.68948	5.92481	11.8922	20.3865	9.63526	8.33598	6.5032		14.7438	26.064	10.5569	30.2765	0	17.0716	4.09137	13.26	30.3906	33.9962	68.0026	43.6968	0	26.0447	100	100	100	100	0	100	99.8912	100	100	30.6916	100	100	9.06485	11.5498
Maris Peer	-1		38.7175	0	5.15254	0	0	8.49015		9.97142	5.09554	0	0	7.34287	5.02256	0	20.2254	15.0456	10.0223	6.28998		12.1974	13.3289	5.38556	30.2491	0	21.3723	0	18.4129	17.7791	35.9848	74.9014	38.2713	15.9172	28.3473	100	30.1132	100	100	12.3223	100	99.5103	0	25.2051	65.7244	100	100	14.5826	0.176783
Umatilla Russet	-1		32.3351	0	5.01695	0	0	7.92123		5.17625	5.29668	0	0	8.36963	4.90226	0	20.3221	20.6079	14.8266	6.78749		12.889	16.9581	5.44676	30.2491	0	33.2896	0	18.4473	12.9191	28.6616	15.4731	41.9681	0	26.0959	100	100	99.828	100	100	100	99.5647	100	100	100	100	100	9.06485	0
Camel	-1		31.6999	0	14.4068	26.4317	0	8.35886		5.208	5.06202	0	0	0	0	12.2208	12.6248	9.63526	4.80433	6.18337		12.3232	18.7067	5.35496	29.8385	0	6.30335	6.58029	20.8863	0	25.726	72.7661	42.8457	15.7388	21.4054	29.5092	100	98.9679	0	0	100	99.728	100	100	40.7875	100	100	100	100
Strachan	-1		24.8034	2.75229	14	0	7.173	8.27133		15.2747	2.74891	2.96534	2.88551	2.89359	4.87218	5.58476	22.7697	14.9544	12.0904	8.52878		12.5432	13.23	8.81273	29.5647	0	10.2758	0	18.3442	34.7278	41.8245	78.2852	43.617	15.8101	22.3094	100	100	100	100	11.9273	100	99.6736	0	12.7517	47.0974	8.18422	100	100	100
Sangre	-1		33.1216	0	15.322	0	5.3044	15.1422		26.6434	0	0	8.1601	4.6982	5.05263	7.03022	19.5169	9.54407	15.4629	23.5252		19.585	11.2504	9.60832	28.3055	0	21.5693	5.14831	35.7953	28.6066	46.4015	75.2628	43.1383	7.24483	18.5229	100	100	100	70	100	14.1228	14.0914	100	100	100	16.8084	7.26644	100	100
Riviera	-1		20.9316	0	10.2034	0	5.21398	20.3063		10.0667	6.57057	0	0	3.79589	5.02256	0	19.7746	7.96353	14.8902	6.00569		12.7947	8.77598	4.62056	28.1686	0	12.9022	0	19.4091	16.8564	35.4167	73.6531	38.5904	15.9172	21.5248	100	100	99.656	100	100	98.5877	100	0	25.2796	100	23.174	99.308	100	100
VR808	-1		36.5699	0	11.9322	33.4802	8.16757	15.2298		5.17625	10.0905	0	0	7.18731	0	11.0381	12.4638	9.63526	10.0859	6.28998		12.7633	14.6156	0	25.9513	0	19.698	11.7286	21.0581	0	28.2828	63.502	57.9787	36.5453	19.7169	100	93.2075	100	100	22.9858	100	99.5647	45.6044	35.4959	38.7683	99.7653	100	100	100
Toluca	-1		9.10466	0	5.83051	0	0	0		7.71674	7.71036	46.5166	19.7642	33.7897	42.1654	15.3088	14.2995	25.228	48.2024	4.83298		34.8947	6.30155	0	24.5552	0	0	0	25.1116	12.4269	14.4571	57.8515	39.8936	15.7388	9.77315	100	32.0755	100	41.3158	100	100	97.6605	100	100	100	14.315	100	100	100
Kelly	-1		32.9704	4.77697	16.9831	0	5.39482	8.49015		10.0032	5.12906	0	0	4.6982	0	12.0237	19.6779	8.08511	13.5857	6.18337		12.669	21.3461	0	24.1445	0	12.6724	6.58029	21.1611	15.9336	31.8182	76.4783	43.1383	15.8815	27.0681	65.458	95.0943	99.4839	69.8684	100	100	99.6736	48.9011	25.2796	100	46.0252	100	100	100
Sylvana	-1		38.3545	0	17.0847	0	0	8.3151		19.657	6.50352	1.03608	0	7.43622	5.86466	11.8922	20.7407	8.96657	11.7404	6.39659		12.7004	14.8796	7.55814	24.1172	0	17.1701	6.58029	21.1268	12.7653	40.846	73.0289	43.4043	15.8458	28.0744	100	100	99.656	100	100	100	99.7824	46.7033	33.3333	100	99.7947	100	8.92153	11.2257
Atlantic	-1		36.0557	0	15.6271	0	5.42495	8.57768		10.0984	6.43647	0	0	0	4.99248	0	19.5813	12.7052	10.0223	6.25444		12.6375	8.74299	0	24.0077	17.4788	23.5391	5.14831	18.516	12.8576	28.7247	73.9488	46.5691	39.6146	17.4996	100	36.0755	100	80.4605	23.1438	100	99.9456	100	100	65.9768	99.9707	100	100	100
Wilja	-1		24.4102	4.7137	21.4576	0	4.49066	7.96499		15.3064	5.43077	10.7896	0	2.73802	8.39098	18.5283	19.6779	15.4711	26.7579	16.6311		15.9384	17.6839	4.98776	23.9529	0	16.6448	6.40982	21.1268	12.2116	35.322	79.205	46.5426	15.8815	25.3454	49.5155	100	100	100	100	100	100	100	100	100	99.7947	100	100	100
Catriona	-1		24.9546	0	5.11864	0	0	6.73961		10.3842	5.09554	0	0	10.7654	4.93233	0	20.1932	14.1641	5.28158	6.39659		13.8636	17.7829	10.4039	23.8434	0	16.0538	0	13.26	12.4885	31.1869	78.6794	44.0426	15.7031	28.3643	100	94.7925	100	100	100	100	99.9456	100	100	100	100	100	9.02902	4.89098
Rooster	-1		20.9316	0	0	0	4.88246	8.27133		9.59035	0	0	0	0	4.54135	0	18.1965	7.65957	4.80433	5.75693		11.6316	7.02738	0	23.6518	0	8.17466	0	13.2257	12.2731	34.3434	73.4231	38.4309	15.5603	16.7662	100	100	97.8784	100	0	100	98.531	0	24.6085	55.9818	13.963	100	100	100
Saxon	-1		30.4295	0	10.1356	0	0	8.40263		14.7031	0	0	0	0	3.24812	0	7.343	8.66261	0	6.04122		12.7004	13.164	4.65116	23.5149	0	7.48523	5.14831	12.5386	32.7592	15.0884	69.1853	43.4309	15.8101	13.6619	100	100	100	100	12.3223	34.1662	34.0588	41.4835	59.2095	37.4054	61.631	35.4671	100	100
Cabaret	-1		4.26497	8.32015	28.339	0	7.92646	7.65864		33.1534	0	15.577	8.00496	0	2.25564	6.04468	26.087	13.617	17.3083	19.2608		6.75888	27.8786	11.7809	22.9948	22.0339	2.13395	0	44.4864	26.2073	41.3826	77.8252	27.234	10.7423	4.58809	100	100	100	100	0	100	98.259	100	100	48.2585	100	100	20.8169	6.39364
16 MC 195 A2	-1		30.853	0	5.18644	35.2423	0	8.27133		15.2747	6.57057	0	0	0	0	5.65046	12.9469	16.5653	4.80433	6.18337		12.6375	13.23	10.3427	20.2847	0	10.2429	4.05728	15.0464	34.3279	30.6818	80.3548	43.8564	15.8101	23.6909	46.2332	27.2453	100	100	34.9131	100	99.5103	0	24.9814	60.8783	100	100	100	100
15 JHL 140 A1	-1		29.4011	0	5.18644	0	8.64979	8.40263		15.3382	0	0	7.0121	8.40075	0	0	12.5282	8.84498	0	6.25444		12.669	13.2959	5.07956	20.2299	0	7.64938	0	13.2257	34.0818	15.2778	80.1577	43.3777	15.8815	11.7687	90.372	100	100	100	100	0	0	100	100	100	5.63215	0	100	100
Edzell Blue	-1		22.0206	0	24.9153	34.3612	8.64979	8.57768		15.3382	0	0	4.68508	13.2545	0	12.3522	13.43	9.48328	10.0223	6.39659		12.9833	17.9149	4.95716	18.1495	0	7.61655	6.47801	21.0237	0	24.6528	79.1064	44.1489	15.9172	20.075	100	96.4528	100	100	22.2749	100	99.8912	100	100	66.5825	11.411	100	100	100
16 MC 175 A11	-1		31.6697	0	13.2881	0	4.55093	8.57768		9.93966	6.57057	0	0	0	0	14.389	13.1401	14.1641	0	6.21891		12.6061	12.966	5.38556	17.9031	0	7.91202	0	16.1457	0	17.3927	79.6978	43.3245	22.5553	20.8426	100	30.8679	100	100	100	0	0	100	100	100	100	7.26644	100	100
Amora	-1		31.0042	0	13.1186	0	0	8.57768		9.90791	5.16259	0	0	0	0	0	14.3961	12.614	0	6.68088		13.0462	17.6509	5.11016	17.9031	0	14.2154	0	12.5386	0	27.3043	74.2116	42.3138	15.7388	6.92478	100	100	100	100	100	100	100	100	100	100	100	100	100	100
Arsenal	-1		24.1379	0	9.9661	0	4.88246	8.53392		9.90791	5.29668	0	0	3.79589	0	0	13.1723	14.1033	0	6.00569		21.5341	10.6236	4.83476	17.8757	0	7.4524	0	12.8822	0	5.46086	73.6531	38.7234	15.7388	19.3246	47.7337	27.6226	100	100	100	0	0	100	100	100	100	0	100	100
Daisy	-1		26.467	2.68902	0	0	2.56178	7.04595		4.79517	0	0	2.91654	2.9247	0	0	5.37842	9.05775	0	3.34044		8.36215	10.8215	0	17.8483	0	7.41957	0	9.13775	0	33.2386	77.0039	41.3564	15.7388	8.80096	100	95.3962	100	100	100	0	0	0	34.3773	100	0	7.26644	3.54712	0.324101
Desiree	-1		36.1766	0	20.4407	0	4.55093	8.57768		16.0686	6.50352	5.39478	0	4.6982	0	0	12.818	18.6018	16.1311	6.78749		19.7422	17.387	6.73195	17.821	0	13.9527	10.2966	16.7296	0	17.077	20.2694	46.5426	0	17.8407	47.9212	29.283	100	100	12.1643	100	100	48.0769	25.1305	43.7153	100	100	100	100
Shepody	-1		21.1736	19.4242	10.2034	0	13.3816	14.9234		10.0349	5.06202	0	8.5014	14.3746	0	0	18.1965	14.1641	0	11.656		12.889	10.8875	5.11016	17.7388	0	12.1471	0.170474	13.26	6.18271	14.3624	80.749	43.0053	22.5196	24.3732	100	100	100	0	100	100	99.9456	0	32.1402	100	100	100	100	100
Pink Fur Apple	-1		21.5971	0	6.81356	0	3.01386	6.21444		9.97142	0	0.500179	1.64443	8.92968	4.21053	0	12.5926	12.8267	0	5.36603		8.73939	15.8364	0	17.7115	0	3.97242	5.14831	19.0313	0	5.2399	69.8095	37.8723	15.5246	7.96521	100	9.50943	98.9106	100	29.4629	100	99.5647	0	0	36.4462	96.9786	100	0.143318	18.8273
Maris Bard	-1		26.2553	0	5.11864	0	5.42495	8.35886		4.95395	0	0	3.07167	3.08027	9.08271	0	12.4316	13.9514	0	6.21891		11.4115	15.4734	5.35496	17.6567	0	7.35391	0	13.1913	0	35.3535	73.4888	38.2181	15.7388	6.87361	100	100	100	100	100	16.4041	16.4309	0	33.1842	100	100	10.2076	100	100
Winston	-1		33.4241	0	9.15254	0	2.47137	8.09628		19.657	15.8565	1.3219	12.5659	12.0411	2.58647	22.0105	18.2609	14.5897	12.6631	9.66596		14.0207	18.1788	2.84578	16.2606	0	2.75772	15.4449	12.7448	32.7899	25.8838	74.0473	45	0	16.7832	100	100	100	100	12.1643	100	99.1839	100	100	36.3958	99.7947	100	100	100
16 MC 158 A34	-1		20.2964	3.385	9.59322	0	7.98674	8.49015		9.93966	6.47	0	0	4.76042	2.64662	11.498	12.9791	13.3131	2.79987	6.64534		13.0148	13.23	5.44676	16.1785	12.8178	17.2685	0	13.0883	0	19.5707	74.2444	38.7234	15.9172	9.61965	100	30.1132	100	100	100	100	99.5647	100	100	100	100	100	100	100
Violetta	-1		20.9014	5.50459	3.62712	0	0	5.95186		2.34995	0	0	5.64691	17.2682	0	0	11.8519	9.87842	4.04073	7.53376		13.2977	11.8773	0	15.631	0	0	0	8.96599	0	18.971	60.2497	50.7979	29.5503	12.5874	100	23.0189	90.195	0	0	2.22705	2.28509	0	7.75541	15.3963	17.1018	49.654	7.30921	9.57572
Alverstone Russet	-1		41.1676	0	10.1695	0	4.88246	25.9519		12.4484	6.23533	0	26.4971	4.6982	2.79699	7.62155	7.66506	21.307	8.7496	6.18337		12.669	7.55526	0	14.3444	0	4.826	0	14.0502	0	33.0808	86.1695	43.0319	20.7352	6.8395	100	100	100	100	11.9273	100	99.4559	100	100	66.0777	99.9707	100	100	100
Saturna	-1		43.4967	2.78393	5.18644	0	9.94575	27.6149		13.8457	15.4542	0	9.37015	7.4051	0	0	12.9791	8.1155	0	6.68088		13.0776	13.2959	5.44676	11.6616	0	14.3795	5.14831	12.9509	0	29.6717	81.4717	44.3617	21.2705	6.87361	100	95.6226	100	100	0	100	99.9456	100	100	37.3044	100	100	100	100
Rock	-1		30.6413	3.22683	0	0	4.55093	8.40263		6.12893	5.19611	0	0	3.29807	0	0	7.79388	8.1155	0	10.1635		12.2917	7.45629	0	11.3879	0	7.48523	0	12.4356	0	17.4242	68.0026	41.7819	15.7744	6.80539	30.8534	28.6792	100	100	12.0063	97.3384	100	0	34.3028	19.1822	99.3253	96.5398	100	100
DM	-1		5.62613	13.4767	8	0	5.33454	17.1116		0	0	0	0	0	0	0	0	0	0	0		5.72147	0	0	10.9499	0	0	0	26.4857	5.84436	4.76641	27.5624	0	0	8.9374	100	0	14.7362	15.1316	31.3586	0	0	0	9.69426	36.3453	5.1628	0	23.325	14.9971
Bintje	-1		17.5136	3.54318	3.45763	0	0	0		4.60464	0	0	3.28886	0	0	0	7.3752	7.32523	0	0		6.44451	9.53481	4.43696	10.7857	0	0	6.17116	19.1687	0	5.30303	60.8081	36.9149	15.6674	7.62408	100	40.5283	100	0	100	100	97.1164	100	100	100	100	100	100	100
Kennebec	-1		11.4035	0	11.4576	0	0	0		0	0	0	0	0	0	0	6.34461	5.98784	0	0		6.63313	7.58825	0	8.40405	0	0	6.58029	19.2374	0	9.31187	48.4888	27.5798	0	9.6367	100	100	100	0	0	97.61	95.8107	100	100	23.0692	100	100	100	100
Ranger Russet	-1		6.29159	0	0	0	0	0		0	0	0	0	0	7.60902	0	6.98873	6.59574	0	8.91969		6.38164	6.1036	0	8.40405	0	0	0	12.0921	6.02891	17.5189	0	19.1755	5.13919	5.38973	100	100	93.8073	100	100	90.9832	82.6986	100	100	99.0914	100	100	20.8886	15.822
Spunta	-1		9.10466	4.93515	0	0	0	4.42013		16.1639	8.41435	0	7.41545	9.27194	0	0	0	5.98784	0	8.88415		6.53882	5.87265	15.3305	8.3493	0	0	3.98909	11.302	6.92095	34.2487	58.41	37.4202	23.3405	12.3998	100	18.9434	100	100	0	95.8718	87.9217	0	0	18.1222	100	100	100	100
Russet Burbank	-1		14.1561	0	0	0	0	0		0	0	0	0	0	0	0	0	0	0	0		7.13612	0	0	7.93868	0	0	0	12.4699	5.78284	16.8561	59.4941	34.6543	15.7031	5.15095	99.4998	100	98.1651	100	100	0.0543183	0.108814	0	28.2625	100	100	0	100	100
Inca Bella	-1		21.7181	0	5.18644	0	3.10428	8.44639		9.49508	0	0	0	4.82265	0	0	6.02254	6.29179	4.80433	6.14783		12.4175	5.17981	0	0	0	0	0	12.5043	0	17.2033	14.8489	54.1755	0	3.68412	80.6815	13.2075	5.9633	0	0	100	98.7486	0	0	50.6815	4.42945	99.827	3.47546	6.51149
Arran Victory	-1		16.6667	0	0	0	0	0		0	0	0	0	0	1.02256	0	10.6924	0	8.30417	0		0	7.29132	0	0	31.6737	0	0	12.3669	0	22.9798	62.9763	39.6011	21.0207	7.58997	100	100	97.9358	100	44.5498	99.837	99.728	0	0	30.5401	100	100	100	100
Yukon Gold	-1		20.0544	0	16.5085	29.5154	5.06329	8.35886		5.17625	4.52565	0	9.21502	6.31612	4.54135	0	18.8084	7.93313	4.80433	6.1123		11.7259	5.80666	4.62056	22.7758	0	12.3441	0	18.1724	13.0729	25.5366	73.2917	38.1117	15.6317	14.1907	40.7627	100	97.0183	0	100	98.4791	95.9195	100	100	100	5.01613	100	100	100
[truncated: 28 more columns]
