# Supplementary material for: SMRT–AgRenSeq-d in potato (Solanum tuberosum) as a method to identify candidates for the nematode resistance Gpa5
Source: Hortic Res. 2023 Oct 17;10(11):uhad211. doi: 10.1093/hr/uhad211 (PMC10681002; doi:10.1093/hr/uhad211)
Supplement: Web_Material_uhad211 [file web_material_uhad211.zip › ST09_Supplementary Table 9 drenseq of 79 Gpa5 candidate in 9 related varieties.xlsx]

## Sheet: Gpa5_add_drenseq_F1_table
Chromosome				chr09	chr09	chr09	chr09	chr09	chr09	chr09	chr09	chr09	chr09	chr09	chr09	chr09	chr09	chr09	chr09	chr09	chr09	chr09	chr09	chr09	chr09	chr07	chr09	chr09	chr09	chr09	chr09	chr09	chr09	chr09	chr09	chr09	chr09	chr09	chr09	chr09	chr09	chr09		chr05	chr05	chr05	chr05	chr05	chr05
																																												Strong candidates F1=1 in association panel
Varieties	Phenotype	Source		tig00001364_nlr_1	tig00001350_nlr_1	tig00000025_nlr_6	tig00000370_nlr_2	tig00000370_nlr_1	tig00000161_nlr_1	tig00001152_nlr_1	tig00000070_nlr_1	tig00000070_nlr_2	tig00000070_nlr_3	tig00000025_nlr_1	tig00000025_nlr_2	tig00000025_nlr_3	tig00000025_nlr_4	tig00000025_nlr_5	tig00000034_nlr_2	tig00000062_nlr_1	tig00000062_nlr_2	tig00000062_nlr_3	tig00000062_nlr_4	tig00000461_nlr_1	tig00000104_nlr_1	tig00000104_nlr_2	tig00000104_nlr_3	tig00000157_nlr_1	tig00000157_nlr_2	tig00000157_nlr_3	tig00000158_nlr_1	tig00000158_nlr_2	tig00000158_nlr_3	tig00000158_nlr_4	tig00000161_nlr_2	tig00000238_nlr_1	tig00000238_nlr_2	tig00001216_nlr_1	tig00000354_nlr_1	tig00000559_nlr_1	tig00000595_nlr_1	tig00000730_nlr_1		tig00000061_nlr_1	tig00000061_nlr_2	tig00000061_nlr_3	tig00000835_nlr_1	tig00000988_nlr_1	tig00001254_nlr_1
Association score				16	17	20	18	18	19	18	21	21	21	20	20	20	20	20	20	20	20	20	20	20	19	19	19	19	19	19	19	19	19	19	19	19	19	19	18	18	18	18		23	23	23	23	23	23
TIGER	7 (min.)	https://www.hzpc.com/our-potato-varieties/tiger		100	100	100	100	100	100	100	100	100	100	100	100	100	100	100	99.5307	100	100	100	100	100	100	100	100	100	100	100	100	100	100	100	100	100	100	100	100	100	100	100		100	100	100	100	100	100
Novano	7 (min.)	https://www.saatzucht-niehoff.de/en/kartoffel/novano-english/		34.4364	62.056	19.7552	63.74	21.16	37.1734	18.6638	10.1139	36.3678	11.6417	0	25.7628	0	9.46043	0	0	67.6382	38.4342	11.8405	7.17811	7.73333	4.70286	0	1.05086	21.4756	14.6917	0	0	10.0048	29.2887	14.0688	35.4511	10.6263	36.9346	14.7484	72.7869	46.1538	41.9447	6.8595		100	100	100	100	100	100
Karelia	7 (min.)	https://www.europlant.biz/en/list-of-varieties/pdf/karelia/		85.1245	100	100	100	100	100	100	100	100	100	100	100	100	100	100	99.8827	100	100	100	100	100	100	100	100	100	100	100	100	100	100	100	100	100	100	100	100	100	100	100		100	100	100	100	100	100
16 MC 173 A2	5	PCN canister test at JHI		100	100	100	100	100	100	100	100	100	100	100	100	100	100	100	99.8436	100	100	100	100	100	100	100	100	100	100	100	100	100	100	100	100	100	100	100	100	100	100	100		100	100	100	100	100	100
16 MC 234 A19	5	PCN canister test at JHI		100	100	100	100	100	100	100	100	100	100	100	100	100	100	100	98.6312	100	100	100	100	100	100	100	100	100	100	100	100	100	100	100	100	100	100	100	100	100	100	100		100	100	100	100	100	100
16 MC 174 A108	4	PCN canister test at JHI		100	78.3638	0	55.4162	56.2836	36.0814	15.5172	11.8553	56.4044	77.7171	0	17.3426	7.08083	23.2734	0	8.29097	30.3472	34.2082	57.2912	21.1754	8.22222	4.74562	38.1453	54.3085	46.7282	23.0433	8.37249	23.7633	48.0909	42.1897	20.7235	39.6442	49.1203	27.0531	34.9335	78.1967	85.309	51.8714	17.2314		100	100	100	100	100	100
16 MC 233 A1	5	PCN canister test at JHI		81.8152	66.7922	0	48.4607	50.1611	24.2184	25.2155	0	7.13632	60.6639	5.41607	18.3082	6.98063	23.5252	0	8.17364	76.3395	32.6068	55.3801	14.2665	8.88889	0	20.2832	30.517	46.5086	18.9331	7.85989	0	20.4447	10.6695	6.74408	32.9416	46.4462	26.1748	14.6327	72.377	81.9672	42.9211	11.7769		100	100	100	100	100	100
16 MC 219 A24	5	PCN canister test at JHI		51.5727	86.9752	99.1259	30.9008	31.9012	36.7238	18.6638	11.7883	63.1747	72.3056	0	22.6342	8.38343	17.3381	86.743	9.81619	75.4822	37.0552	54.5908	72.2297	8.17778	28.602	56.4641	48.5918	53.9306	19.7639	23.2379	4.65567	48.1875	35.4254	20.8129	36.5629	51.9353	32.1476	41.9896	71.6803	82.8815	50.1627	16.5702		100	100	100	100	100	100
Vales Everest	6	https://www.europotato.org/varieties/view/Vales%20Everest-E		70.1507	96.7169	0	59.9772	54.7798	45.5032	0	31.4133	65.8737	11.096	7.24534	0	0	6.94245	0	0	50.793	30.694	55.2971	21.624	6.71111	4.70286	36.0895	21.8579	51.5152	19.0643	80.3076	22.8904	55.3891	78.6611	11.7017	34.2122	55.8761	40.7993	43.2042	6.18852	19.8928	79.5362	12.1488		22.2829	0	6.6903	10.8354	0	16.9541
[truncated: 34 more columns]
